# Supplementary material for: The Influence of the Home Food Environment on the Eating Behaviors, Family Meals, and Academic Achievement of Adolescents in Schools in the UAE
Source: Int J Environ Res Public Health. 2024 Sep 6;21(9):1187. doi: 10.3390/ijerph21091187 (PMC11431298; doi:10.3390/ijerph21091187)
Supplement: Supplementary file 1 [file ijerph-21-01187-s001.zip]

Archive with 1 entries (1 files):
- ijerph-3139410-supplementary.pdf
